# Supplementary material for: Biglycan Promotes Cancer Stem Cell Properties, NFκB Signaling and Metastatic Potential in Breast Cancer Cells
Source: Cancers (Basel). 2022 Jan 17;14(2):455. doi: 10.3390/cancers14020455 (PMC8773822; doi:10.3390/cancers14020455)
Supplement: Supplementary file 1 [file cancers-14-00455-s001.zip]

Archive with 1 entries (1 files):
- cancers-1511658-supplementary.pdf
